# Supplementary material for: The Role of Computed Tomography-Determined Total Tumor Volume at Baseline in Predicting Outcomes of Patients with Locally Advanced Unresectable or Metastatic Pancreatic Ductal Adenocarcinoma
Source: Cancers (Basel). 2025 Dec 20;18(1):20. doi: 10.3390/cancers18010020 (PMC12784911; doi:10.3390/cancers18010020)
Supplement: Supplementary file 1 [file cancers-18-00020-s001.zip]

Archive with 1 entries (1 files):
- cancers-4013152-supplementary.pdf
